# Supplementary material for: Development, factor structure and application of the Dog Obesity Risk and Appetite (DORA) questionnaire
Source: PeerJ. 2015 Sep 29;3:e1278. doi: 10.7717/peerj.1278 (PMC4592153; doi:10.7717/peerj.1278)
Supplement: Supplemental Information 1 — NA, not answered F, M, FN, MN, female, male, female neutered, male neutered (neuter status shown where given) Questions in order presented on questionnaire. See right hand columns for collated scores for factors and overall dog/owner. These are the data from sample 2, as described in the main body of results section in Raffan et al., DORA questionnaire description. [file peerj-03-1278-s001.csv]

These are the data from sample 2, as described in the main body of results section in Raffan et al, DORA questionnaire description.
NA - not answered
F, M, FN, MN - female, male, female neutered, male neutered (neuter status shown where given)
Questions in order presented on questionnaire. See right hand columns for collated scores for factors and overall dog/owner.
Response	DogAge	GenderCombined	Breed	BreedGroup	My.dog.gets.excited.when.there.is.food.around	My.dog.spends.most.of.his.her.walks.off.the.lead	My.dog.gets.human.leftovers.in.his.her.food.bowl	My.dog.hangs.around.for.titbits.even.if.there.is.not.much.chance.of.getting.them	My.dog.is.choosy.about.which.titbits.he.eats	My.dog.hangs.around.when.I.am.preparing.or.eating.human.food	My.dog.will.turn.down.food.if.s.he.is.not.hungry	My.dog.finishes.a.meal.straight.away	My.dog.inspects.unfamiliar.foods.before.deciding.whether.to.eat.them	My.dog.runs.around.a.lot	After.a.meal.my.dog.is.still.interested.in.eating	My.dog.takes.his.her.time.to.eat.a.meal	My.dog.eats.titbits.straight.away	My.dog.gets.bits.of.human.food.when.we.are.eating	My.dog.would.eat.anything	My.dog.is.very.fit	My.dog.often.gets.human.food	My.dog.gets.an.upset.tummy.on.some.foods	I.think.my.dog.could.do.with.losing.some.weight	My.dog.s.walks.are.mostly.on.the.lead	I.restrict.my.dog.s.exercise.because.of.veterinary.advice	I.alter.the.food.my.dog.gets.in.order.to.control.his.her.weight	My.dog.seems.to.be.hungry.all.the.time	My.dog.s.walks.involve.a.lot.of.energetic.play.or.chasing	I.am.careful.about.my.dog.s.weight	My.dog.has.a.sensitive.stomach	My.dog.is.very.greedy	My.dog.regularly.sees.the.vet.for.health.problems.	I.am.happy.with.my.dog.s.weight	I.weigh.or.measure.how.much.food.I.give.my.dog	I.am.careful.to.regulate.the.exercise.my.dog.gets.in.order.to.keep.him.her.slim	My.dog.gets.a.lot.of.exercise	My.dog.often.gets.tummy.upsets.	My.dog.gets.no.food.at.human.mealtimes	Greed score (/10)	BodyConditionScore	Responsiveness.and.satiety	Lack.of.fussiness	Interest.in.food	Restriction.of.human.food	Owner.motivation	Signs.GI.disease	Exercise.taken	Current.disease	Owner.intervention.to.control.weight
1	7	M	Labrador	gundog-Labrador	50	75	50	75	50	50	100	100	25	75	75	50	75	50	100	100	66.66666667	66.66666667	33.33333333	100	0	100	33.33333333	100	100	66.66666667	100	0	33.33333333	66.66666667	100	100	100	33.33333333	10	NA	73	58	67	50	56	78	90	0	92
2	11	F	Labrador	gundog-Labrador	75	50	75	75	100	75	75	100	50	50	50	75	75	25	33.33333333	33.33333333	0	66.66666667	100	66.66666667	33.33333333	33.33333333	33.33333333	33.33333333	33.33333333	100	33.33333333	33.33333333	66.66666667	66.66666667	66.66666667	66.66666667	66.66666667	0	8	4	63	61	75	25	67	78	53	33	50
3	6	M	cross	cross	100	75	25	75	100	100	100	100	100	75	100	100	100	75	100	66.66666667	66.66666667	66.66666667	33.33333333	66.66666667	0	66.66666667	0	100	100	66.66666667	100	0	66.66666667	100	100	100	66.66666667	100	9	3	86	100	92	67	56	67	83	0	92
4	1	M	miniature dachshund	hound	75	75	25	50	50	75	25	0	0	100	25	0	50	100	0	100	66.66666667	100	0	100	0	0	0	0	0	100	0	0	0	0	0	100	100	33.33333333	4	2	18	17	58	56	33	100	75	0	0
5	8	NA	Great Pyrenees	working	25	75	0	50	0	100	0	50	0	25	50	25	25	75	0	66.66666667	33.33333333	66.66666667	33.33333333	66.66666667	0	66.66666667	66.66666667	33.33333333	100	66.66666667	0	100	0	100	33.33333333	33.33333333	66.66666667	0	3	3	31	0	58	27	33	67	47	50	75
6	2.5	M	Lurcher	cross	50	100	25	50	0	25	25	50	0	100	50	25	75	100	0	100	100	100	0	100	0	0	0	100	100	100	0	100	0	100	100	100	100	66.66666667	3	3	29	0	50	73	33	100	100	50	75
7	2	M	chihuahua	toy	100	50	25	100	100	100	75	50	50	50	75	50	100	25	66.66666667	0	0	66.66666667	100	66.66666667	0	33.33333333	33.33333333	33.33333333	33.33333333	66.66666667	100	0	100	66.66666667	33.33333333	33.33333333	66.66666667	0	9	4	69	72	100	13	67	67	47	0	42
8	5	M	Labrador	gundog-Labrador	50	100	75	25	25	50	25	50	25	100	0	0	50	50	0	100	66.66666667	100	0	100	0	0	0	100	66.66666667	100	0	33.33333333	0	100	100	100	100	0	1	2	18	17	42	48	33	100	100	17	67
9	5	F	cross	cross	25	50	25	50	0	50	25	25	0	75	0	0	75	75	0	66.66666667	66.66666667	100	33.33333333	100	0	33.33333333	0	100	100	33.33333333	0	0	66.66666667	100	66.66666667	100	100	66.66666667	4	3	11	0	58	58	56	78	85	0	75
10	5	F	Labrador	gundog-Labrador	100	100	25	0	100	25	100	100	100	100	75	100	100	100	100	100	100	0	0	100	0	0	66.66666667	33.33333333	100	0	100	100	0	100	100	100	66.66666667	100	8	3	92	100	42	81	33	22	87	50	75
11	1	M	cross	cross	25	50	0	50	25	50	25	25	0	75	0	25	25	75	33.33333333	66.66666667	100	66.66666667	0	33.33333333	0	0	0	33.33333333	33.33333333	66.66666667	0	66.66666667	33.33333333	0	33.33333333	66.66666667	66.66666667	33.33333333	1	3	14	19	42	52	33	67	52	33	17
12	10	FN	Labrador	gundog-Labrador	100	100	25	50	50	50	100	100	25	75	100	100	50	100	33.33333333	66.66666667	100	66.66666667	66.66666667	100	0	66.66666667	33.33333333	0	66.66666667	100	33.33333333	33.33333333	100	100	66.66666667	100	100	100	8	NA	81	36	50	81	78	89	75	17	75
13	5	M	Bichon Frise	toy	50	0	0	75	100	100	25	0	25	100	50	0	50	100	100	100	100	33.33333333	0	0	0	33.33333333	33.33333333	33.33333333	66.66666667	100	66.66666667	0	0	100	33.33333333	100	100	100	5	NA	32	75	75	75	33	78	47	0	58
14	3	M	Labrador	gundog-Labrador	100	100	50	100	100	100	100	100	50	75	100	100	100	75	33.33333333	100	66.66666667	0	0	100	0	100	0	100	100	0	100	33.33333333	0	100	100	100	0	0	10	3	86	61	100	48	33	0	95	17	100
15	6	F	Labrador	gundog-Labrador	100	100	50	75	75	75	100	100	75	75	75	100	100	75	66.66666667	100	66.66666667	100	33.33333333	100	33.33333333	33.33333333	0	33.33333333	100	100	33.33333333	0	66.66666667	100	66.66666667	66.66666667	100	66.66666667	8	NA	73	72	83	65	67	100	75	17	75
16	10	F	Golden Retriever	gundog	100	75	50	75	75	50	100	100	100	25	100	100	100	50	66.66666667	33.33333333	66.66666667	100	0	100	66.66666667	33.33333333	100	0	66.66666667	100	100	33.33333333	33.33333333	33.33333333	66.66666667	33.33333333	100	0	9	3	100	81	75	42	22	100	47	50	50
17	3	M	Labrador	gundog-Labrador	25	50	25	75	100	100	50	50	0	100	25	50	100	100	66.66666667	33.33333333	100	33.33333333	100	66.66666667	0	0	33.33333333	100	0	33.33333333	33.33333333	33.33333333	66.66666667	0	66.66666667	66.66666667	66.66666667	0	5	4	38	56	92	56	67	44	77	17	17
18	13	M	FCR	gundog	75	50	50	50	50	75	0	75	25	50	25	25	75	75	33.33333333	66.66666667	100	66.66666667	33.33333333	66.66666667	100	100	0	0	100	33.33333333	0	66.66666667	66.66666667	100	33.33333333	33.33333333	100	33.33333333	6	4	29	36	67	65	56	67	40	83	83
19	3.5	NA	cross	cross	100	50	25	75	100	100	100	100	50	75	100	100	100	100	100	100	100	66.66666667	0	100	0	33.33333333	66.66666667	66.66666667	33.33333333	66.66666667	100	0	0	100	0	100	100	100	10	1	95	83	92	81	33	78	78	0	42
20	5	M	beagle	hound	100	75	0	25	75	50	100	100	50	50	50	75	100	100	33.33333333	66.66666667	100	100	33.33333333	100	0	100	33.33333333	33.33333333	100	100	66.66666667	100	66.66666667	100	33.33333333	100	100	100	9	NA	75	53	58	75	56	100	72	50	83
21	6	M	Border Terrier	terrier	25	75	25	50	50	50	25	50	50	75	25	25	50	75	33.33333333	33.33333333	100	66.66666667	100	100	0	66.66666667	0	33.33333333	66.66666667	100	0	0	100	100	100	66.66666667	100	0	1	4	21	44	50	50	78	89	70	0	83
22	4	M	Labrador	gundog-Labrador	75	50	50	25	100	75	100	100	100	50	75	100	75	50	66.66666667	66.66666667	100	66.66666667	0	66.66666667	0	66.66666667	0	33.33333333	66.66666667	100	66.66666667	0	0	66.66666667	0	66.66666667	100	0	3	NA	74	89	58	50	22	89	53	0	50
23	7	F	Bearded Collie	pastoral	75	75	25	25	50	50	25	25	25	75	25	25	50	100	0	66.66666667	100	33.33333333	0	100	0	33.33333333	0	66.66666667	33.33333333	33.33333333	0	0	33.33333333	100	66.66666667	33.33333333	66.66666667	100	2	3	25	25	42	81	33	44	70	0	58
24	7	FN	Labrador	gundog-Labrador	100	100	25	25	75	0	75	100	50	100	25	100	100	100	33.33333333	100	100	0	0	100	0	100	0	100	100	0	0	0	0	100	100	100	100	100	6	2	57	53	42	81	33	33	100	0	100
25	1	F	?	unclassify	0	50	25	100	100	100	25	25	0	100	50	0	100	100	33.33333333	100	100	66.66666667	0	0	0	0	0	100	0	66.66666667	0	100	33.33333333	0	100	100	66.66666667	0	0	NA	14	44	100	56	44	67	70	50	25
26	4	FN	cross	cross	100	75	25	100	100	75	100	100	75	100	100	100	100	50	100	100	66.66666667	66.66666667	0	66.66666667	0	100	100	100	100	66.66666667	100	100	0	100	100	100	66.66666667	0	10	3	100	92	92	35	33	67	88	50	100
27	10	F	Standard Poodle	utility	25	75	0	50	100	50	50	50	75	75	25	75	0	100	0	100	100	33.33333333	0	100	0	0	0	33.33333333	100	0	0	0	0	0	66.66666667	100	66.66666667	100	0	2	32	58	33	75	33	33	77	0	42
28	1.5	MN	Labrador	gundog-Labrador	50	75	0	75	100	75	50	25	50	75	50	0	75	75	33.33333333	66.66666667	100	100	0	100	0	66.66666667	0	33.33333333	100	100	0	0	0	33.33333333	33.33333333	33.33333333	100	66.66666667	3	3	25	61	75	60	22	100	63	0	58
29	8	M	Labrador	gundog-Labrador	100	100	25	75	100	50	100	100	50	100	100	100	100	75	100	66.66666667	66.66666667	100	0	100	33.33333333	100	33.33333333	33.33333333	100	100	100	66.66666667	0	100	100	66.66666667	100	66.66666667	8	NA	90	83	75	58	22	100	80	50	100
30	7	M	cross	cross	100	100	75	75	100	100	100	100	75	100	100	75	100	0	33.33333333	100	0	100	0	100	0	33.33333333	33.33333333	100	33.33333333	100	66.66666667	0	0	66.66666667	66.66666667	100	100	0	8	3	82	69	92	19	33	100	100	0	50
31	6	M	Labrador	gundog-Labrador	100	25	0	50	75	50	75	100	25	25	75	75	75	75	66.66666667	0	66.66666667	100	100	0	100	100	100	0	66.66666667	100	66.66666667	100	100	100	100	0	100	33.33333333	8	4	85	56	58	44	67	100	10	100	92
32	11	F	German Shorthaired Pointer	gundog	50	100	75	75	25	25	25	50	25	100	50	25	75	75	0	33.33333333	33.33333333	100	0	100	0	0	33.33333333	100	0	100	0	100	33.33333333	33.33333333	66.66666667	66.66666667	100	66.66666667	4	1	33	17	58	63	22	100	93	50	25
33	6	M	Labrador	gundog-Labrador	100	100	0	75	50	25	100	100	75	75	75	100	75	100	100	100	100	66.66666667	33.33333333	100	0	66.66666667	66.66666667	100	66.66666667	66.66666667	66.66666667	0	66.66666667	66.66666667	100	100	66.66666667	100	8	4	87	75	58	75	67	67	95	0	75
34	10.5	FN	Labrador	gundog-Labrador	100	25	25	100	100	100	100	25	75	75	100	0	100	75	100	66.66666667	100	33.33333333	0	33.33333333	0	0	100	0	66.66666667	100	66.66666667	0	0	0	66.66666667	66.66666667	100	100	9	3	70	92	100	75	22	78	40	0	33
35	2	M	Labrador	gundog-Labrador	75	100	25	50	50	75	100	50	0	100	75	0	25	75	0	100	66.66666667	100	0	100	0	33.33333333	0	100	100	100	0	0	0	100	100	100	100	0	4	3	43	17	50	42	33	100	100	0	83
36	8	M	Labrador	gundog-Labrador	25	75	0	75	0	50	0	50	0	100	50	25	75	25	0	66.66666667	33.33333333	0	0	66.66666667	0	0	0	66.66666667	33.33333333	33.33333333	33.33333333	33.33333333	0	33.33333333	66.66666667	100	66.66666667	0	6	3	26	0	67	15	22	33	82	17	33
37	1	M	cross	cross	50	75	75	50	75	75	75	100	75	100	50	75	75	25	33.33333333	100	33.33333333	100	0	100	0	33.33333333	66.66666667	100	33.33333333	100	33.33333333	100	33.33333333	33.33333333	0	100	100	0	8	3	64	61	67	33	44	100	95	50	25
38	3	F	Labrador	gundog-Labrador	75	75	0	100	100	75	75	100	100	75	50	100	100	25	100	66.66666667	33.33333333	100	33.33333333	100	0	0	33.33333333	100	0	100	66.66666667	0	66.66666667	100	0	66.66666667	100	0	8	3	71	100	92	15	56	100	83	0	25
39	9.8	FN	Labrador	gundog-Labrador	100	75	50	100	75	100	100	100	25	50	100	100	100	50	66.66666667	66.66666667	66.66666667	66.66666667	33.33333333	66.66666667	0	100	66.66666667	0	100	66.66666667	66.66666667	33.33333333	66.66666667	100	33.33333333	33.33333333	100	0	10	3	90	56	100	42	56	78	45	17	83
40	7	M	FCR	gundog	100	75	0	50	100	0	100	100	75	75	75	75	75	100	66.66666667	66.66666667	100	66.66666667	33.33333333	100	0	100	33.33333333	66.66666667	100	100	66.66666667	0	66.66666667	100	66.66666667	66.66666667	100	100	9	3	79	81	42	75	56	89	77	0	92
41	6	M	Cavalier King Charles Spaniel	toy	75	75	0	75	50	100	75	100	0	75	75	75	50	50	0	33.33333333	100	66.66666667	33.33333333	100	0	100	33.33333333	100	100	66.66666667	33.33333333	0	33.33333333	100	33.33333333	33.33333333	100	100	4	4	67	17	75	63	33	78	77	0	83
42	5	M	Rottweiller	working	25	100	100	100	0	75	25	25	0	100	75	25	50	50	0	33.33333333	0	0	33.33333333	100	0	0	33.33333333	66.66666667	66.66666667	0	66.66666667	0	0	0	33.33333333	66.66666667	66.66666667	0	7	2	39	0	75	38	22	22	87	0	25
43	6	M	labrador	gundog-Labrador	100	100	25	100	100	100	100	100	100	100	100	100	100	50	66.66666667	100	66.66666667	100	33.33333333	100	0	33.33333333	100	100	66.66666667	100	100	100	66.66666667	100	66.66666667	100	100	33.33333333	9	3	100	89	100	44	67	100	100	50	67
44	13	NA	Yorkshire Terrier	toy	100	100	50	50	25	75	100	100	0	50	25	0	100	100	0	66.66666667	66.66666667	0	0	100	0	0	0	0	66.66666667	66.66666667	33.33333333	0	0	100	33.33333333	33.33333333	100	66.66666667	5	7	51	8	75	71	22	56	57	0	50
45	1	FE	Labrador	gundog-Labrador	100	75	0	100	100	75	50	75	50	50	75	75	0	75	66.66666667	66.66666667	100	100	33.33333333	100	0	100	33.33333333	33.33333333	100	100	33.33333333	0	66.66666667	100	66.66666667	33.33333333	100	100	8	4	63	72	58	69	56	100	58	0	92
46	7	FN	cross	cross	100	100	0	100	100	0	100	100	100	50	100	50	100	100	100	66.66666667	100	66.66666667	100	100	0	0	66.66666667	66.66666667	66.66666667	66.66666667	33.33333333	0	100	100	66.66666667	66.66666667	66.66666667	0	6	4	79	100	67	50	89	67	77	0	58
47	9	M	cross	cross	100	25	25	75	75	100	100	100	75	25	100	100	75	75	66.66666667	33.33333333	100	66.66666667	100	33.33333333	0	100	100	33.33333333	100	100	100	33.33333333	100	100	66.66666667	66.66666667	100	33.33333333	8	5	100	72	83	58	78	89	37	17	92
48	7	MN	Labrador	gundog-Labrador	50	75	0	50	100	50	100	100	25	75	25	75	100	50	33.33333333	33.33333333	66.66666667	100	100	66.66666667	100	100	0	33.33333333	100	100	0	100	100	100	100	100	100	0	7	NA	50	53	67	29	78	100	70	100	100
49	11	F	labrador	gundog-Labrador	50	100	25	50	100	25	0	100	0	25	25	0	25	75	0	0	66.66666667	100	100	100	0	100	0	33.33333333	66.66666667	100	0	100	100	0	66.66666667	66.66666667	100	66.66666667	3	5	25	33	33	58	67	100	65	50	58
50	2	M	Miniature dachshund	hound	50	75	25	50	50	50	0	25	0	100	25	50	75	50	0	100	66.66666667	33.33333333	0	100	0	33.33333333	0	33.33333333	33.33333333	66.66666667	0	0	33.33333333	0	33.33333333	66.66666667	66.66666667	33.33333333	2	3	21	17	58	44	44	56	75	0	25
51	8	F	Labrador	gundog-Labrador	100	100	50	75	100	75	100	100	75	50	75	75	100	25	100	33.33333333	33.33333333	100	33.33333333	100	0	33.33333333	33.33333333	66.66666667	100	100	33.33333333	100	33.33333333	100	100	100	100	0	7	NA	74	92	83	27	33	100	83	50	83
52	8	M	Labrador	gundog-Labrador	75	75	100	25	100	75	75	75	75	75	50	100	100	100	33.33333333	66.66666667	33.33333333	100	0	100	0	100	33.33333333	66.66666667	66.66666667	100	66.66666667	0	33.33333333	0	66.66666667	66.66666667	100	100	7	NA	68	69	67	83	33	100	77	0	58
53	6	NA	Bernese Mountain Dog	working	100	75	25	50	100	50	100	100	50	50	50	75	100	100	66.66666667	66.66666667	100	66.66666667	33.33333333	66.66666667	0	100	33.33333333	0	66.66666667	100	66.66666667	66.66666667	33.33333333	66.66666667	66.66666667	0	100	66.66666667	9	3	75	72	67	73	44	89	38	33	75
54	7	F	Labrador	gundog-Labrador	100	75	50	75	75	75	75	75	50	100	75	75	25	75	33.33333333	100	66.66666667	66.66666667	0	100	0	0	33.33333333	66.66666667	100	100	66.66666667	0	33.33333333	66.66666667	33.33333333	100	100	0	9	3	71	53	58	48	44	89	88	0	50
55	7	ME	Labrador	gundog-Labrador	50	50	50	75	100	100	100	100	25	50	100	100	100	50	66.66666667	33.33333333	66.66666667	66.66666667	100	66.66666667	66.66666667	66.66666667	33.33333333	33.33333333	33.33333333	66.66666667	66.66666667	100	100	100	33.33333333	33.33333333	66.66666667	0	9	3	79	64	92	42	78	67	47	83	58
56	10	MN	Labrador	gundog-Labrador	100	100	25	75	100	50	100	100	25	50	100	100	75	75	33.33333333	66.66666667	100	0	0	100	33.33333333	66.66666667	33.33333333	33.33333333	100	100	100	0	0	33.33333333	100	33.33333333	100	33.33333333	7	4	90	53	67	58	22	67	63	17	75
57	12	F	cross	cross	50	75	25	100	50	100	100	0	75	50	100	100	75	50	33.33333333	33.33333333	66.66666667	0	0	100	0	0	33.33333333	66.66666667	100	100	0	100	0	66.66666667	0	0	100	0	5	3	55	53	92	35	11	67	58	50	42
58	2	FE	FCR	gundog	100	100	50	75	75	100	100	75	50	75	75	75	100	50	33.33333333	66.66666667	33.33333333	66.66666667	33.33333333	100	0	100	66.66666667	100	66.66666667	100	33.33333333	33.33333333	33.33333333	100	100	100	100	0	8	3	75	53	92	33	44	89	95	17	92
59	9	F	cross	cross	100	100	50	50	75	25	75	100	25	75	50	75	100	100	66.66666667	100	66.66666667	66.66666667	0	100	0	66.66666667	33.33333333	66.66666667	100	100	33.33333333	66.66666667	33.33333333	100	66.66666667	66.66666667	100	100	9	3	67	56	58	79	44	89	82	33	83
60	1	F	cross	cross	75	100	50	100	50	75	50	25	50	75	50	50	50	25	33.33333333	100	33.33333333	100	33.33333333	100	0	66.66666667	66.66666667	100	66.66666667	100	33.33333333	0	33.33333333	33.33333333	33.33333333	66.66666667	100	0	7	NA	50	44	75	27	56	100	88	0	50
61	7	M	Labrador	gundog-Labrador	100	50	25	100	100	100	50	75	50	50	100	75	75	75	66.66666667	33.33333333	100	0	66.66666667	66.66666667	100	33.33333333	100	33.33333333	66.66666667	0	66.66666667	100	33.33333333	100	33.33333333	66.66666667	66.66666667	33.33333333	9	NA	81	72	92	58	44	22	53	100	58
62	1	F	?	unclassify	50	75	75	75	75	75	25	75	50	75	25	25	75	50	33.33333333	100	100	66.66666667	66.66666667	100	0	0	0	66.66666667	66.66666667	66.66666667	0	0	33.33333333	66.66666667	66.66666667	66.66666667	66.66666667	33.33333333	3	3	29	53	75	65	67	67	77	0	50
63	1	F	Labrador	gundog-Labrador	50	75	25	75	100	100	50	75	0	50	50	75	50	75	66.66666667	66.66666667	66.66666667	100	0	66.66666667	0	0	33.33333333	66.66666667	33.33333333	100	100	0	0	100	33.33333333	33.33333333	100	100	9	3	62	56	75	67	22	100	58	0	42
64	6	M	Labrador	gundog-Labrador	75	100	25	25	75	50	100	100	25	75	75	100	100	100	33.33333333	66.66666667	66.66666667	66.66666667	0	100	0	0	33.33333333	66.66666667	33.33333333	66.66666667	100	0	33.33333333	66.66666667	66.66666667	66.66666667	100	66.66666667	7	2	83	44	58	65	33	78	82	0	42
65	1	M	cross	cross	75	100	25	50	50	75	25	50	25	100	50	25	50	75	0	100	66.66666667	33.33333333	0	100	0	0	0	100	0	66.66666667	0	0	0	0	0	66.66666667	66.66666667	33.33333333	5	3	32	25	58	50	33	56	93	0	0
66	9	M	Labrador	gundog-Labrador	100	100	25	100	75	100	100	100	100	100	100	100	100	50	66.66666667	100	66.66666667	0	0	100	33.33333333	0	100	100	33.33333333	0	100	100	0	33.33333333	0	100	0	0	10	3	100	81	100	35	33	0	100	67	17
67	1	M	cross	cross	0	75	0	0	50	0	0	50	25	100	50	25	50	100	33.33333333	100	100	66.66666667	0	100	0	0	0	100	33.33333333	100	0	0	0	100	33.33333333	0	100	100	0	1	18	36	17	75	33	89	75	0	42
68	6	M	cross	cross	75	100	100	100	75	50	75	100	50	100	75	50	100	75	0	100	66.66666667	100	33.33333333	100	0	33.33333333	33.33333333	100	33.33333333	100	33.33333333	0	33.33333333	66.66666667	33.33333333	100	100	66.66666667	3	3	63	42	83	77	56	100	100	0	42
69	14	F	cross	cross	100	100	100	100	75	0	50	100	25	50	100	100	100	100	0	33.33333333	0	100	66.66666667	100	0	100	100	66.66666667	100	100	100	33.33333333	100	0	33.33333333	33.33333333	100	100	8	4	93	33	67	75	67	100	70	17	58
70	8	MN	Labrador	gundog-Labrador	50	100	25	75	25	25	25	50	0	75	25	25	100	75	0	66.66666667	66.66666667	100	0	100	66.66666667	0	0	33.33333333	33.33333333	100	0	33.33333333	0	100	0	33.33333333	100	66.66666667	3	3	25	8	67	58	22	100	68	50	33
71	7	M	Beagle	hound	100	0	50	100	100	100	100	100	0	50	100	100	100	75	66.66666667	100	66.66666667	100	0	0	0	0	100	33.33333333	33.33333333	100	100	0	0	66.66666667	0	100	100	33.33333333	10	1	100	56	100	56	33	100	37	0	25
72	4	NA	cross	cross	50	75	25	25	0	25	25	50	0	50	50	50	50	75	0	0	66.66666667	66.66666667	100	100	0	66.66666667	0	33.33333333	100	66.66666667	66.66666667	0	100	66.66666667	33.33333333	66.66666667	66.66666667	33.33333333	2	7	42	0	33	50	67	67	65	0	67
73	12	F	bichon frise	toy	100	75	75	100	75	100	50	50	0	50	75	50	75	75	33.33333333	0	66.66666667	100	100	100	0	33.33333333	33.33333333	0	33.33333333	100	66.66666667	0	100	33.33333333	0	33.33333333	100	33.33333333	8	5	61	36	92	63	67	100	52	0	25
74	1	M	cross	cross	100	75	25	50	100	75	100	100	50	75	100	100	75	25	66.66666667	100	66.66666667	0	0	66.66666667	0	100	66.66666667	33.33333333	100	66.66666667	66.66666667	0	0	100	33.33333333	33.33333333	66.66666667	100	8	NA	90	72	67	54	33	44	57	0	83
75	6.5	M	Cocker Spaniel	gundog	50	100	0	100	100	100	0	25	0	100	25	0	100	100	0	100	100	0	0	100	0	100	0	100	100	0	0	33.33333333	66.66666667	100	100	100	0	100	3	NA	14	33	100	75	56	0	100	17	100
76	4.5	MN	Labrador	gundog-Labrador	100	75	50	100	100	100	100	100	25	50	75	100	100	75	100	66.66666667	66.66666667	66.66666667	33.33333333	100	0	100	100	100	100	100	100	0	33.33333333	100	100	100	100	66.66666667	10	NA	96	75	100	65	44	89	85	0	100
77	5	M	English Springer Spaniel	gundog	100	75	25	75	100	25	100	100	75	75	75	75	100	100	100	100	100	100	0	100	0	33.33333333	33.33333333	33.33333333	100	66.66666667	100	100	0	100	100	100	66.66666667	100	9	2	83	92	67	81	33	78	77	50	83
78	7	F	cross	cross	50	75	25	25	50	25	75	100	50	75	25	75	75	100	33.33333333	100	100	66.66666667	0	66.66666667	0	33.33333333	0	33.33333333	100	66.66666667	0	0	0	100	66.66666667	66.66666667	66.66666667	100	4	1	46	44	42	81	33	67	63	0	75
79	3	M	Boxer	working	50	100	25	25	0	50	25	25	50	75	25	0	25	100	0	100	66.66666667	0	0	100	0	0	0	100	66.66666667	0	0	33.33333333	0	0	66.66666667	100	33.33333333	33.33333333	1	2	18	17	33	56	33	11	95	17	33
80	4	F	Labrador	gundog-Labrador	100	100	0	0	50	0	100	100	50	75	0	100	50	100	33.33333333	100	100	66.66666667	33.33333333	100	0	100	66.66666667	33.33333333	100	66.66666667	33.33333333	100	33.33333333	100	33.33333333	33.33333333	100	100	7	3	71	44	17	75	56	78	68	50	83
81	1	M	Labrador	gundog-Labrador	50	75	25	50	75	75	50	75	75	100	50	50	25	75	66.66666667	100	66.66666667	66.66666667	0	66.66666667	0	33.33333333	33.33333333	100	100	66.66666667	33.33333333	100	0	66.66666667	100	100	66.66666667	66.66666667	7	NA	49	72	50	58	33	67	88	50	75
82	0.4	NA	Labrador	gundog-Labrador	100	100	25	100	100	100	100	100	100	100	100	100	100	75	100	100	100	33.33333333	0	100	0	0	100	100	66.66666667	66.66666667	100	0	0	66.66666667	33.33333333	66.66666667	66.66666667	66.66666667	10	1	100	100	100	67	33	56	93	0	42
83	13	NA	Labrador	gundog-Labrador	75	75	25	25	25	25	50	75	0	100	25	50	50	100	0	100	100	66.66666667	0	100	0	0	0	100	66.66666667	100	0	66.66666667	0	33.33333333	0	100	100	100	2	2	39	8	33	81	33	89	95	33	25
84	12	F	Labrador	gundog-Labrador	25	75	0	0	100	0	75	100	0	100	50	75	50	75	33.33333333	66.66666667	100	66.66666667	33.33333333	100	0	33.33333333	0	33.33333333	66.66666667	66.66666667	0	100	0	33.33333333	0	100	100	0	1	3	46	44	17	44	33	78	82	50	33
85	0.8	M	Labrador	gundog-Labrador	50	100	0	100	25	50	100	100	0	100	100	50	100	100	33.33333333	100	100	100	33.33333333	100	0	0	0	66.66666667	100	100	33.33333333	100	33.33333333	100	33.33333333	33.33333333	100	100	6	3	62	19	83	75	56	100	80	50	58
86	8	M	Labrador	gundog-Labrador	50	50	50	100	75	100	100	100	75	75	100	100	100	75	66.66666667	66.66666667	66.66666667	33.33333333	0	66.66666667	0	33.33333333	100	66.66666667	33.33333333	66.66666667	100	0	0	100	33.33333333	66.66666667	33.33333333	66.66666667	9	2	93	72	100	65	22	44	65	0	50
87	3	M	Jack Russell	terrier	100	25	0	0	25	0	100	100	25	50	25	100	50	100	33.33333333	100	100	66.66666667	0	66.66666667	0	100	0	33.33333333	100	66.66666667	0	0	0	100	66.66666667	33.33333333	100	100	5	1	61	28	17	75	33	78	42	0	92
88	4	FN	labrador	gundog-Labrador	100	100	0	100	100	50	100	100	100	100	100	100	100	100	66.66666667	66.66666667	100	66.66666667	0	100	0	66.66666667	33.33333333	100	100	66.66666667	66.66666667	0	0	33.33333333	66.66666667	66.66666667	66.66666667	100	8	NA	86	89	83	75	22	67	93	0	67
89	7	FN	Labrador	gundog-Labrador	75	100	0	25	100	50	100	100	100	75	100	75	100	100	100	33.33333333	100	66.66666667	0	100	0	0	33.33333333	33.33333333	66.66666667	33.33333333	66.66666667	33.33333333	0	100	0	33.33333333	66.66666667	100	5	3	79	100	58	75	11	56	68	17	42
90	2.5	M	cross	cross	50	0	50	25	100	25	75	100	25	75	75	100	75	75	66.66666667	100	100	66.66666667	0	0	0	100	0	66.66666667	100	0	0	0	0	100	100	100	66.66666667	33.33333333	2	3	57	64	42	65	33	44	48	0	100
91	9	NA	German wire haired pointer	gundog	75	100	50	75	100	75	100	100	100	100	100	100	75	100	66.66666667	100	66.66666667	100	0	100	0	33.33333333	0	100	100	100	66.66666667	0	0	33.33333333	100	100	100	100	7	3	77	89	75	79	33	100	100	0	67
92	5	F	German Shepherd	pastoral	75	25	100	50	0	100	25	50	0	100	25	25	25	0	0	66.66666667	0	66.66666667	0	0	0	33.33333333	0	0	33.33333333	66.66666667	0	0	0	66.66666667	33.33333333	66.66666667	100	0	1	2	29	0	58	25	22	78	38	0	42
93	0	F	Labrador	gundog-Labrador	50	100	0	25	50	0	100	75	25	100	75	50	50	100	100	100	66.66666667	66.66666667	0	0	0	0	33.33333333	100	100	100	66.66666667	0	0	66.66666667	100	100	100	66.66666667	7	3	64	58	25	58	33	89	80	0	67
94	7	M	german shorthaired pointer	gundog	75	50	0	25	75	50	50	75	50	75	75	75	75	75	33.33333333	100	100	33.33333333	0	66.66666667	0	33.33333333	33.33333333	33.33333333	66.66666667	100	33.33333333	0	0	0	0	100	100	100	6	2	60	53	50	69	33	78	65	0	25
95	4	F	Staffordshire Bull Terrier	terrier	25	100	50	50	100	75	25	0	75	75	50	0	100	75	66.66666667	33.33333333	66.66666667	66.66666667	33.33333333	100	0	0	0	100	0	66.66666667	0	66.66666667	33.33333333	33.33333333	33.33333333	66.66666667	100	33.33333333	5	4	14	81	75	56	33	78	88	33	17
96	3	F	cross	cross	25	50	50	50	0	25	0	0	0	100	0	0	25	75	0	100	66.66666667	66.66666667	0	33.33333333	100	0	0	100	0	66.66666667	0	0	0	0	0	100	66.66666667	33.33333333	1	1	4	0	33	56	33	67	77	50	0
97	12	M	Lhasa Apso	utility	50	50	50	50	25	50	50	25	0	25	25	25	75	50	0	66.66666667	66.66666667	66.66666667	33.33333333	33.33333333	0	33.33333333	0	0	66.66666667	66.66666667	0	100	66.66666667	66.66666667	33.33333333	33.33333333	100	0	0	3	25	8	58	42	56	78	28	50	50
98	2	FN	Labrador	gundog-Labrador	100	100	50	75	100	100	75	75	75	75	75	100	100	50	66.66666667	66.66666667	33.33333333	100	0	100	33.33333333	0	66.66666667	66.66666667	33.33333333	100	100	0	0	66.66666667	66.66666667	66.66666667	100	0	8	3	85	81	92	33	22	100	82	17	42
99	9	FN	Labrador	gundog-Labrador	75	100	75	75	75	100	100	100	25	75	100	25	100	75	66.66666667	100	0	66.66666667	0	100	0	33.33333333	0	33.33333333	66.66666667	33.33333333	100	0	33.33333333	66.66666667	33.33333333	33.33333333	66.66666667	0	8	4	71	56	92	38	44	56	68	0	50
100	6	F	cross	cross	75	75	75	75	75	75	75	75	50	50	50	50	75	75	66.66666667	33.33333333	100	66.66666667	66.66666667	0	0	33.33333333	66.66666667	33.33333333	33.33333333	100	66.66666667	66.66666667	66.66666667	0	0	33.33333333	66.66666667	66.66666667	5	4	65	64	75	79	56	78	38	33	17
101	6	M	Labrador	gundog-Labrador	100	75	0	75	100	75	100	100	75	50	100	100	100	100	33.33333333	66.66666667	100	66.66666667	100	66.66666667	0	100	33.33333333	66.66666667	100	66.66666667	66.66666667	100	0	100	66.66666667	66.66666667	100	100	9	3	86	69	83	75	56	78	65	50	92
102	1	M	Border Collie	pastoral	75	75	0	50	25	25	50	75	25	75	50	50	25	75	0	100	100	100	0	100	0	33.33333333	33.33333333	66.66666667	33.33333333	100	33.33333333	0	0	100	66.66666667	66.66666667	100	100	7	3	52	17	33	69	33	100	77	0	58
103	8	F	Labrador	gundog-Labrador	100	50	25	75	100	100	100	100	75	50	100	75	100	25	100	33.33333333	33.33333333	100	66.66666667	0	33.33333333	100	100	33.33333333	66.66666667	100	100	100	66.66666667	100	33.33333333	33.33333333	100	66.66666667	9	4	96	92	92	38	56	100	33	67	75
104	3	M	Labrador	gundog-Labrador	100	75	50	50	100	75	100	100	100	100	75	75	100	100	66.66666667	100	66.66666667	100	0	100	0	0	33.33333333	100	100	100	100	100	0	100	100	100	100	66.66666667	8	2	83	89	75	71	33	100	95	50	75
105	8	F	Jack Russell	terrier	100	50	0	100	100	75	100	100	100	100	75	100	100	75	66.66666667	100	100	100	100	66.66666667	0	100	33.33333333	100	66.66666667	100	66.66666667	100	66.66666667	100	66.66666667	100	100	66.66666667	9	4	82	89	92	60	89	100	83	50	83
106	3	M	Labrador	gundog-Labrador	50	100	0	0	100	0	25	50	50	100	0	25	0	100	0	100	100	100	0	100	0	0	0	100	0	100	0	0	0	0	0	100	100	100	0	1	21	50	0	75	33	100	100	0	0
107	5	M	labrador	gundog-Labrador	50	75	25	50	75	50	100	100	50	75	75	100	75	75	33.33333333	100	66.66666667	66.66666667	0	66.66666667	0	0	0	66.66666667	66.66666667	66.66666667	33.33333333	0	0	100	66.66666667	66.66666667	66.66666667	33.33333333	5	NA	65	53	58	50	33	67	70	0	58
108	6.5	F	cross	cross	75	100	0	100	75	75	25	75	75	75	75	75	100	25	66.66666667	100	33.33333333	33.33333333	0	100	0	66.66666667	33.33333333	100	100	100	100	66.66666667	0	100	100	66.66666667	66.66666667	0	6	2	65	72	92	15	33	67	88	33	92
109	4	FN	Labrador	gundog-Labrador	100	75	50	75	100	75	100	100	25	100	75	100	100	75	33.33333333	100	66.66666667	100	0	100	0	66.66666667	100	100	100	100	100	0	0	100	100	100	100	0	10	3	96	53	83	48	33	100	95	0	92
110	13	M	Cocker Spaniel	gundog	50	50	50	25	0	100	50	75	25	50	25	25	75	100	0	66.66666667	66.66666667	66.66666667	0	66.66666667	33.33333333	0	0	0	66.66666667	66.66666667	0	0	33.33333333	33.33333333	0	33.33333333	66.66666667	100	2	3	32	8	67	79	33	67	40	17	25
111	11	FN	Labrador	gundog-Labrador	100	25	25	50	100	50	100	100	75	50	100	100	100	50	100	66.66666667	66.66666667	66.66666667	33.33333333	33.33333333	66.66666667	100	100	33.33333333	100	66.66666667	100	33.33333333	33.33333333	100	100	66.66666667	66.66666667	0	10	2	100	92	67	35	44	67	42	50	100
112	5	NA	Labrador	gundog-Labrador	50	0	0	50	100	50	100	75	100	25	100	50	100	100	100	66.66666667	100	100	33.33333333	0	0	33.33333333	100	0	100	66.66666667	33.33333333	100	33.33333333	0	0	0	66.66666667	33.33333333	4	3	73	100	67	58	44	78	5	50	33
113	11	M	Labrador	gundog-Labrador	100	0	50	100	100	100	100	100	100	25	100	100	100	50	100	66.66666667	66.66666667	33.33333333	0	0	100	33.33333333	100	0	0	0	100	66.66666667	0	66.66666667	0	0	66.66666667	0	10	4	100	100	100	42	22	33	5	83	25
114	5	M	Labrador	gundog-Labrador	50	100	0	50	100	25	75	100	25	100	25	50	50	100	33.33333333	100	100	66.66666667	0	100	0	0	0	66.66666667	0	100	0	0	0	66.66666667	100	100	100	100	3	2	43	53	42	75	33	89	93	0	42
115	2	M	cross	cross	100	50	50	100	100	100	75	100	25	50	100	75	100	50	66.66666667	66.66666667	66.66666667	100	100	33.33333333	100	100	66.66666667	0	66.66666667	100	66.66666667	100	66.66666667	100	33.33333333	66.66666667	100	33.33333333	7	3	83	64	100	50	78	100	40	100	75
116	8	F	labrador	gundog-Labrador	100	75	0	100	75	75	100	100	75	50	75	100	100	50	66.66666667	66.66666667	66.66666667	100	33.33333333	66.66666667	0	66.66666667	33.33333333	33.33333333	66.66666667	100	33.33333333	33.33333333	33.33333333	100	66.66666667	33.33333333	100	33.33333333	7	4	77	72	92	38	44	100	52	17	75
117	11	F	Labrador	gundog-Labrador	25	100	0	50	100	75	100	100	0	75	100	100	100	100	100	100	100	0	0	100	0	100	0	33.33333333	100	0	33.33333333	100	0	100	100	100	100	0	5	3	65	67	75	50	33	33	82	50	100
118	11	F	Labrador	gundog-Labrador	75	50	25	50	75	25	100	75	75	50	75	75	100	100	33.33333333	33.33333333	100	66.66666667	33.33333333	33.33333333	0	33.33333333	100	0	100	33.33333333	33.33333333	100	33.33333333	100	0	66.66666667	66.66666667	33.33333333	6	NA	76	61	58	65	33	56	40	50	58
119	9	MN	Labrador	gundog-Labrador	100	100	25	75	100	75	100	100	75	50	100	100	100	75	100	33.33333333	100	100	33.33333333	100	0	33.33333333	66.66666667	0	66.66666667	100	100	66.66666667	66.66666667	66.66666667	33.33333333	66.66666667	100	33.33333333	10	3	95	92	83	58	44	100	63	33	50
120	4	NA	border collie	pastoral	25	25	25	0	50	25	25	50	0	100	25	0	50	100	0	100	100	66.66666667	0	100	0	0	0	100	66.66666667	66.66666667	0	0	0	66.66666667	33.33333333	66.66666667	100	0	1	1	18	17	25	56	33	78	78	0	42
121	1	M	Labrador	gundog-Labrador	75	75	25	50	75	50	100	75	50	75	50	0	75	75	33.33333333	100	100	100	0	100	0	33.33333333	0	33.33333333	33.33333333	100	0	0	0	66.66666667	33.33333333	100	100	33.33333333	1	1	43	53	58	58	33	100	77	0	42
122	5	M	Hungarian Wirehaired Vizsla	gundog	100	100	25	75	75	75	75	100	50	100	100	75	100	100	33.33333333	100	66.66666667	66.66666667	33.33333333	100	0	100	33.33333333	100	100	66.66666667	66.66666667	100	33.33333333	100	66.66666667	66.66666667	100	100	7	1	79	53	83	73	56	78	93	50	92
123	3	ME	Labrador	gundog-Labrador	25	75	0	25	25	25	25	0	0	100	25	0	50	100	0	100	66.66666667	66.66666667	0	100	0	0	0	100	100	66.66666667	0	0	0	100	100	100	66.66666667	100	1	2	11	8	33	67	33	67	95	0	75
124	5	M	Labrador	gundog-Labrador	100	50	25	50	75	75	100	100	50	50	50	75	75	50	33.33333333	100	66.66666667	100	0	66.66666667	0	100	0	100	100	100	33.33333333	0	0	100	66.66666667	100	100	66.66666667	7	3	65	53	67	52	33	100	73	0	92
125	2	NA	border collie	pastoral	25	100	25	25	75	25	25	50	75	25	25	25	50	100	33.33333333	100	66.66666667	66.66666667	0	100	0	0	0	100	33.33333333	100	0	66.66666667	66.66666667	0	100	100	66.66666667	66.66666667	0	NA	21	61	33	65	56	78	85	33	33
126	10.5	FN	Labrador	gundog-Labrador	100	100	25	100	100	100	100	100	75	75	100	100	100	75	100	100	66.66666667	33.33333333	0	100	0	100	100	33.33333333	100	66.66666667	100	33.33333333	0	100	0	100	66.66666667	66.66666667	10	3	100	92	100	58	33	56	82	17	75
127	12	NA	Border Terrier	terrier	100	100	25	100	100	100	100	100	100	100	100	100	100	100	100	100	66.66666667	100	0	100	0	100	33.33333333	33.33333333	100	100	100	100	0	100	100	100	100	100	10	2	90	100	100	73	33	100	87	50	100
128	5	MN	labrador	gundog-Labrador	100	75	50	50	100	100	100	100	75	50	100	100	100	100	100	100	66.66666667	100	0	100	0	33.33333333	33.33333333	33.33333333	100	100	66.66666667	0	0	66.66666667	33.33333333	66.66666667	100	100	8	NA	86	92	83	79	33	100	65	0	58
129	10	M	FCR	gundog	100	100	75	75	100	50	100	100	100	75	100	100	100	50	100	33.33333333	33.33333333	33.33333333	100	100	0	100	0	100	66.66666667	0	100	0	66.66666667	0	66.66666667	100	0	33.33333333	7	NA	86	100	75	48	67	11	95	0	58
130	5	ME	Labrador	gundog-Labrador	50	50	0	0	100	0	100	100	100	75	50	75	0	100	33.33333333	66.66666667	100	66.66666667	33.33333333	66.66666667	0	0	0	66.66666667	33.33333333	66.66666667	33.33333333	100	33.33333333	66.66666667	33.33333333	33.33333333	33.33333333	100	2	4	58	78	0	75	44	56	58	50	33
131	7	MN	Golden retriever	gundog	100	100	25	50	100	50	100	100	100	75	100	100	100	75	100	66.66666667	66.66666667	100	0	100	0	66.66666667	100	33.33333333	100	100	100	0	0	100	66.66666667	66.66666667	100	66.66666667	8	3	100	100	67	58	22	100	75	0	83
132	2	FN	Labrador	gundog-Labrador	50	75	25	50	100	50	100	100	75	100	100	100	100	100	33.33333333	100	100	100	0	100	0	100	33.33333333	100	100	100	66.66666667	0	0	100	66.66666667	100	100	100	8	2	79	69	67	81	33	100	95	0	92
133	8	M	border collie	pastoral	75	100	25	75	75	50	75	100	50	100	100	100	100	75	33.33333333	100	100	66.66666667	33.33333333	100	0	100	33.33333333	100	66.66666667	66.66666667	66.66666667	0	33.33333333	100	100	100	100	100	6	3	79	53	75	75	56	78	100	0	92
134	10	NA	cocker spaniel	gundog	50	100	75	75	75	75	50	50	25	50	25	25	100	25	33.33333333	66.66666667	33.33333333	100	0	100	0	66.66666667	0	33.33333333	66.66666667	100	0	0	33.33333333	0	33.33333333	66.66666667	100	0	1	3	29	44	83	33	33	100	70	0	42
135	11	M	Labrador	gundog-Labrador	75	100	50	75	100	75	100	100	75	50	75	75	100	100	100	66.66666667	100	100	100	100	0	100	0	66.66666667	66.66666667	100	33.33333333	0	66.66666667	100	66.66666667	100	100	0	7	4	65	92	83	63	78	100	83	0	83
136	1	F	Labrador	gundog-Labrador	100	75	25	50	75	50	75	100	25	100	75	100	75	75	100	100	66.66666667	66.66666667	33.33333333	100	0	33.33333333	33.33333333	100	66.66666667	66.66666667	100	0	66.66666667	100	33.33333333	100	66.66666667	66.66666667	9	NA	83	67	58	58	67	67	95	0	58
137	6	M	cross	cross	75	0	0	25	100	25	25	50	50	75	25	25	50	100	0	66.66666667	100	33.33333333	0	0	0	0	0	66.66666667	33.33333333	33.33333333	0	100	0	100	0	66.66666667	66.66666667	100	2	3	29	50	33	75	22	44	42	50	33
138	2	FN	Labrador	gundog-Labrador	100	100	25	50	75	100	100	100	50	50	75	100	100	75	66.66666667	66.66666667	66.66666667	100	0	100	0	33.33333333	100	66.66666667	66.66666667	100	100	0	33.33333333	66.66666667	0	100	100	0	10	3	96	64	83	42	33	100	83	0	42
139	7	M	Labrador	gundog-Labrador	0	100	0	0	100	0	75	75	0	100	25	50	0	100	0	100	100	100	0	100	0	100	100	100	100	100	100	0	100	100	0	100	100	100	2	3	61	33	0	75	67	100	100	0	75
140	5	M	Jack Russell	terrier	50	25	0	50	50	50	25	25	50	75	25	0	50	100	0	33.33333333	100	66.66666667	0	0	0	66.66666667	0	66.66666667	100	33.33333333	0	66.66666667	0	100	100	33.33333333	66.66666667	100	5	1	18	33	50	75	11	56	40	33	92
141	0	M	cross	cross	75	75	25	50	75	50	75	75	25	75	50	25	75	100	33.33333333	100	100	100	0	100	0	33.33333333	33.33333333	100	33.33333333	100	33.33333333	0	0	100	33.33333333	100	100	100	4	1	52	44	58	81	33	100	90	0	50
142	1	M	cross	cross	100	25	25	50	75	75	100	100	50	100	100	75	100	100	100	100	100	66.66666667	0	0	0	33.33333333	66.66666667	100	100	66.66666667	100	0	0	100	66.66666667	66.66666667	100	100	8	3	92	75	75	81	33	78	58	0	75
143	8	M	Labrador	gundog-Labrador	75	75	75	100	75	100	100	100	0	50	75	75	100	50	33.33333333	0	66.66666667	100	100	100	0	0	33.33333333	66.66666667	33.33333333	100	33.33333333	33.33333333	100	33.33333333	33.33333333	33.33333333	100	33.33333333	7	4	70	36	100	56	67	100	65	17	25
144	12	F	cross	cross	75	0	0	50	100	75	100	100	75	50	50	75	75	75	66.66666667	33.33333333	100	100	33.33333333	0	33.33333333	33.33333333	0	0	66.66666667	100	0	0	33.33333333	100	66.66666667	33.33333333	100	100	5	3	57	81	67	69	33	100	17	17	67
145	6	F	Labrador	gundog-Labrador	75	100	25	75	50	100	100	100	50	100	75	100	75	75	33.33333333	100	66.66666667	100	0	100	0	0	0	100	100	100	66.66666667	0	0	100	0	100	100	33.33333333	5	2	74	44	83	50	33	100	100	0	50
146	9	M	Bernese Mountain Dog	working	75	100	50	50	100	25	100	100	75	50	100	75	100	75	66.66666667	66.66666667	66.66666667	66.66666667	33.33333333	100	0	66.66666667	33.33333333	33.33333333	66.66666667	66.66666667	66.66666667	33.33333333	33.33333333	33.33333333	66.66666667	66.66666667	66.66666667	66.66666667	7	4	79	81	58	65	44	67	70	17	58
147	9	F	Labrador	gundog-Labrador	100	100	100	100	100	100	100	100	100	75	100	100	100	25	100	100	66.66666667	100	0	100	0	0	0	66.66666667	100	100	0	0	0	100	100	100	100	0	10	3	71	100	100	48	33	100	88	0	75
148	3	M	Labrador	gundog-Labrador	100	100	50	75	100	100	100	100	0	100	100	100	100	100	66.66666667	100	66.66666667	0	0	100	0	0	100	100	100	33.33333333	100	0	0	100	100	100	100	33.33333333	10	3	100	56	92	63	33	44	100	0	75
149	10	M	Labrador	gundog-Labrador	100	50	50	100	100	100	100	100	100	25	100	75	100	50	100	0	66.66666667	100	100	33.33333333	0	33.33333333	33.33333333	0	33.33333333	100	100	0	66.66666667	100	33.33333333	33.33333333	100	33.33333333	8	4	87	100	100	50	56	100	28	0	50
150	1	F	Labrador	gundog-Labrador	50	100	25	25	0	100	0	25	0	100	25	25	50	50	0	100	66.66666667	0	0	100	0	0	0	100	100	33.33333333	0	33.33333333	0	100	100	100	66.66666667	33.33333333	3	NA	18	0	58	44	33	33	100	17	75
151	5	M	cross	cross	100	100	25	75	75	75	75	100	0	50	100	100	75	75	33.33333333	0	66.66666667	100	100	100	0	100	100	33.33333333	33.33333333	66.66666667	33.33333333	0	100	33.33333333	100	100	66.66666667	66.66666667	8	4	87	36	75	58	67	78	77	0	67
152	1	F	Labrador	gundog-Labrador	100	75	25	75	100	0	75	100	100	75	50	75	75	75	66.66666667	66.66666667	66.66666667	100	0	66.66666667	0	0	66.66666667	100	66.66666667	100	33.33333333	0	0	66.66666667	100	100	100	33.33333333	5	3	71	89	50	50	22	100	83	0	58
153	6	ME	Labrador	gundog-Labrador	75	50	50	75	75	75	100	100	50	75	75	75	100	75	33.33333333	100	66.66666667	66.66666667	0	66.66666667	0	0	33.33333333	66.66666667	100	66.66666667	66.66666667	0	0	100	33.33333333	33.33333333	100	33.33333333	7	2	75	53	83	56	33	78	58	0	58
154	13	F	Beagle	hound	100	75	0	100	100	100	100	100	75	50	100	100	100	100	100	66.66666667	66.66666667	33.33333333	0	66.66666667	0	100	100	0	100	33.33333333	100	0	0	66.66666667	0	0	66.66666667	100	10	3	100	92	100	67	22	44	38	0	67
155	10	NA	Siberian husky	working	100	25	25	100	50	100	75	50	50	50	75	25	75	50	66.66666667	33.33333333	33.33333333	0	0	33.33333333	33.33333333	33.33333333	33.33333333	33.33333333	66.66666667	33.33333333	33.33333333	33.33333333	33.33333333	66.66666667	33.33333333	33.33333333	66.66666667	0	7	3	56	56	92	27	22	33	35	33	50
156	12	M	Labrador	gundog-Labrador	100	100	25	50	100	50	100	100	75	25	100	100	100	75	100	33.33333333	100	66.66666667	33.33333333	100	0	66.66666667	66.66666667	33.33333333	100	66.66666667	100	0	33.33333333	100	66.66666667	33.33333333	100	66.66666667	7	NA	95	92	67	67	33	78	58	0	83
157	3	NA	labrador	gundog-Labrador	100	100	25	50	100	50	100	100	50	50	100	100	100	100	66.66666667	33.33333333	100	66.66666667	100	100	0	100	66.66666667	33.33333333	66.66666667	33.33333333	66.66666667	0	100	100	66.66666667	66.66666667	100	100	9	4	90	72	67	81	78	67	70	0	83
158	2	M	Bernese Mountain Dog	working	50	100	75	50	100	50	25	25	50	50	50	0	100	25	33.33333333	66.66666667	0	100	33.33333333	100	0	33.33333333	33.33333333	66.66666667	33.33333333	100	33.33333333	100	66.66666667	100	66.66666667	66.66666667	100	0	7	3	31	61	67	25	56	100	77	50	58
159	15	F	Labrador	gundog-Labrador	75	75	0	25	75	50	100	100	75	75	25	75	100	75	66.66666667	100	100	100	0	66.66666667	0	0	0	66.66666667	100	66.66666667	0	33.33333333	0	0	0	100	100	0	8	NA	54	72	58	44	33	89	77	17	25
160	3	MN	Labrador	gundog-Labrador	100	100	25	100	75	50	100	100	50	75	75	100	100	100	66.66666667	100	66.66666667	0	0	100	0	0	66.66666667	100	100	66.66666667	66.66666667	0	0	100	0	100	33.33333333	33.33333333	8	NA	87	64	83	56	33	33	95	0	50
161	3	M	Labrador	gundog-Labrador	100	75	25	100	100	100	100	100	50	50	100	100	100	75	66.66666667	0	100	66.66666667	100	100	0	100	100	66.66666667	66.66666667	100	100	0	100	66.66666667	66.66666667	66.66666667	66.66666667	66.66666667	10	NA	100	72	100	67	67	78	72	0	75
162	8	M	whippet	hound	75	50	0	50	100	50	75	75	75	50	75	75	100	50	66.66666667	33.33333333	66.66666667	100	33.33333333	66.66666667	0	33.33333333	0	0	33.33333333	100	0	0	100	100	0	33.33333333	100	0	5	1	54	81	67	29	56	100	40	0	42
163	6	M	German Shepherd	pastoral	50	100	75	75	25	75	25	25	25	100	50	0	75	25	0	100	0	66.66666667	0	100	0	0	0	100	100	66.66666667	33.33333333	33.33333333	0	0	0	100	100	0	7	2	26	17	75	25	33	78	100	17	25
164	4	F	Labrador	gundog-Labrador	100	75	25	100	100	100	100	100	100	25	100	100	100	50	33.33333333	33.33333333	66.66666667	100	33.33333333	100	0	100	100	33.33333333	100	100	100	0	100	100	100	66.66666667	100	33.33333333	10	4	100	78	100	44	56	100	60	0	100
165	3	F	German Shepherd	pastoral	50	100	25	75	75	75	50	25	25	100	50	25	100	50	0	100	66.66666667	66.66666667	0	100	33.33333333	100	0	0	100	66.66666667	0	66.66666667	0	66.66666667	66.66666667	66.66666667	66.66666667	0	2	3	29	33	83	35	33	67	73	50	83
166	6	FN	labrador	gundog-Labrador	100	100	25	50	25	50	75	100	25	75	50	75	50	75	33.33333333	33.33333333	66.66666667	100	0	100	0	0	33.33333333	100	66.66666667	100	33.33333333	33.33333333	0	100	66.66666667	100	100	33.33333333	3	3	67	28	50	50	11	100	95	17	58
167	2	M	cross	cross	75	75	0	0	100	50	100	100	50	100	100	100	100	100	66.66666667	100	100	100	0	100	0	0	33.33333333	100	100	66.66666667	66.66666667	0	0	100	100	100	100	100	5	3	82	72	50	75	33	89	95	0	75
168	8	M	Labrador	gundog-Labrador	50	75	25	25	100	75	100	75	100	50	75	50	75	75	100	66.66666667	66.66666667	0	0	66.66666667	0	66.66666667	0	0	66.66666667	33.33333333	66.66666667	0	33.33333333	100	33.33333333	66.66666667	66.66666667	33.33333333	8	3	60	100	58	50	33	33	52	0	67
169	12.5	M	Greyhound	hound	50	0	50	25	50	25	25	50	25	25	50	25	75	100	0	33.33333333	100	100	0	0	33.33333333	0	0	0	33.33333333	100	0	0	66.66666667	33.33333333	0	33.33333333	100	100	2	1	29	25	42	88	33	100	12	17	17
170	3	M	Labrador	gundog-Labrador	100	75	0	75	100	75	100	100	50	75	100	100	100	75	100	100	100	100	0	0	0	33.33333333	33.33333333	100	100	100	100	100	0	33.33333333	100	100	100	66.66666667	9	NA	90	83	83	60	33	100	70	50	67
171	2	F	Yorkshire Terrier	toy	50	75	50	50	25	25	75	75	0	100	100	100	100	100	0	100	66.66666667	100	0	100	0	0	100	100	100	66.66666667	100	0	0	100	100	100	33.33333333	66.66666667	10	3	86	8	58	71	33	67	95	0	75
172	1	FN	Labrador	gundog-Labrador	75	75	50	75	75	75	100	100	75	75	75	100	100	75	66.66666667	100	66.66666667	66.66666667	0	66.66666667	0	0	33.33333333	33.33333333	66.66666667	66.66666667	66.66666667	0	0	66.66666667	100	100	66.66666667	33.33333333	8	3	79	72	83	56	33	67	70	0	58
173	7	M	labrador	gundog-Labrador	100	75	50	100	100	100	100	100	100	75	100	100	100	75	100	33.33333333	100	66.66666667	33.33333333	100	0	33.33333333	100	66.66666667	100	100	100	100	33.33333333	100	100	100	100	33.33333333	9	4	100	100	100	65	33	89	83	50	83
174	10	F	Standard Schnauser	utility	50	100	25	0	75	0	0	25	50	75	0	0	100	100	33.33333333	100	100	33.33333333	0	100	0	0	0	100	66.66666667	33.33333333	0	33.33333333	0	0	66.66666667	100	100	100	1	3	11	53	33	81	33	56	95	17	33
175	2	NA	cross	cross	75	0	0	75	50	100	75	50	25	100	25	25	75	75	33.33333333	100	100	33.33333333	0	0	0	0	0	33.33333333	33.33333333	33.33333333	0	0	0	100	33.33333333	66.66666667	33.33333333	66.66666667	4	NA	36	36	83	60	33	33	40	0	42
176	10	M	Labrador	gundog-Labrador	75	75	0	0	100	25	100	100	100	100	100	75	100	100	100	100	100	100	0	66.66666667	0	100	66.66666667	100	100	100	33.33333333	100	0	100	100	100	100	100	2	2	79	100	42	75	33	100	88	50	100
177	1	M	Douge de bordeaux	working	25	25	0	50	75	75	25	75	25	75	50	25	100	75	0	100	100	66.66666667	0	66.66666667	33.33333333	0	0	33.33333333	33.33333333	100	0	0	33.33333333	66.66666667	66.66666667	33.33333333	100	100	2	3	29	33	75	69	44	89	47	17	42
178	7	MN	golden retriever	gundog	100	50	50	25	75	75	100	100	75	75	100	75	100	50	100	66.66666667	66.66666667	33.33333333	33.33333333	66.66666667	33.33333333	100	100	66.66666667	100	66.66666667	100	100	33.33333333	66.66666667	66.66666667	66.66666667	100	33.33333333	10	4	96	83	67	50	44	67	65	67	83
179	1	M	labrador	gundog-Labrador	25	25	0	75	100	75	100	100	100	50	0	100	75	100	100	100	100	100	0	33.33333333	0	100	0	66.66666667	100	100	0	0	0	100	100	100	100	100	3	2	46	100	75	75	33	100	55	0	100
180	21	F	Labrador	gundog-Labrador	100	75	25	100	100	100	100	100	100	100	100	75	100	75	66.66666667	66.66666667	66.66666667	100	100	66.66666667	100	66.66666667	0	100	66.66666667	100	100	0	33.33333333	0	100	100	100	100	7	NA	82	89	100	67	67	100	88	50	58
181	12	F	cross	cross	25	0	50	25	25	50	50	25	25	25	0	25	50	50	0	33.33333333	100	66.66666667	33.33333333	0	33.33333333	66.66666667	0	0	66.66666667	0	0	100	66.66666667	0	66.66666667	66.66666667	100	33.33333333	2	NA	18	17	42	58	44	56	18	67	50
182	7	F	miniature dachshund	hound	100	25	25	100	100	100	100	100	100	75	100	100	100	75	100	66.66666667	66.66666667	100	33.33333333	100	66.66666667	100	100	33.33333333	100	100	100	0	33.33333333	33.33333333	33.33333333	33.33333333	100	100	10	3	100	100	100	67	44	100	53	33	67
183	3.5	F	German Shepherd	pastoral	100	100	50	50	50	25	100	100	0	100	100	75	100	100	0	100	0	0	0	100	0	0	66.66666667	100	33.33333333	0	100	33.33333333	33.33333333	100	100	100	0	100	10	2	92	17	58	63	44	0	100	17	58
184	5	NA	Labrador	gundog-Labrador	100	75	75	100	75	100	100	100	75	75	100	75	100	0	100	100	0	66.66666667	33.33333333	66.66666667	0	33.33333333	66.66666667	66.66666667	33.33333333	66.66666667	100	0	66.66666667	33.33333333	33.33333333	33.33333333	66.66666667	0	10	4	92	83	100	19	67	67	63	0	33
185	10	M	cross	cross	75	100	25	50	100	50	100	100	25	50	100	100	50	100	100	100	100	66.66666667	0	100	0	0	0	33.33333333	100	66.66666667	33.33333333	0	0	100	100	100	100	100	3	2	73	75	50	81	33	78	77	0	75
186	5	M	Siberian Husky	working	75	0	75	75	25	100	0	25	0	75	50	25	75	25	0	66.66666667	66.66666667	0	0	0	33.33333333	0	0	33.33333333	33.33333333	0	0	33.33333333	66.66666667	0	66.66666667	33.33333333	0	33.33333333	4	NA	25	8	83	50	44	0	28	33	25
187	1	NA	Border Collie	pastoral	75	25	0	50	50	75	75	100	50	75	75	100	75	100	66.66666667	66.66666667	100	66.66666667	0	0	0	33.33333333	0	33.33333333	66.66666667	100	33.33333333	0	33.33333333	66.66666667	33.33333333	66.66666667	66.66666667	100	6	3	65	56	67	75	33	78	40	0	50
188	5	M	Border Collie	pastoral	0	100	25	0	25	25	25	25	0	100	25	0	50	75	0	66.66666667	100	66.66666667	0	100	0	0	0	100	33.33333333	66.66666667	0	100	0	0	0	100	100	33.33333333	1	3	11	8	25	58	22	78	100	50	8
189	9	F	Labrador	gundog-Labrador	100	25	0	100	100	50	100	100	100	75	100	100	100	100	100	33.33333333	100	66.66666667	100	66.66666667	33.33333333	100	100	0	100	66.66666667	100	0	66.66666667	100	66.66666667	66.66666667	100	100	9	NA	100	100	83	75	67	78	47	17	92
190	3	M	cross	cross	25	25	25	100	100	100	0	0	25	75	25	0	100	50	33.33333333	66.66666667	66.66666667	100	0	33.33333333	0	0	0	66.66666667	33.33333333	100	0	0	0	33.33333333	33.33333333	66.66666667	100	66.66666667	2	3	7	53	100	52	22	100	53	0	25
191	8.5	F	English springer spaniel	gundog	100	0	25	75	100	25	50	100	50	75	25	100	75	25	0	100	66.66666667	66.66666667	0	33.33333333	0	33.33333333	0	33.33333333	33.33333333	100	33.33333333	0	33.33333333	100	100	100	100	33.33333333	8	3	58	50	58	38	44	89	48	0	67
192	6	F	Labrador	gundog-Labrador	100	0	25	75	75	75	100	100	50	50	75	75	50	100	33.33333333	66.66666667	100	100	33.33333333	0	0	0	33.33333333	0	66.66666667	33.33333333	33.33333333	100	33.33333333	100	66.66666667	100	100	100	5	4	74	53	67	81	44	78	30	50	58
193	0.5	F	cross	cross	50	75	0	75	50	75	50	25	0	100	50	50	50	75	33.33333333	66.66666667	100	100	0	100	0	100	0	100	33.33333333	100	33.33333333	0	0	66.66666667	66.66666667	66.66666667	100	66.66666667	6	3	37	28	67	60	22	100	88	0	67
194	3	M	Labrador	gundog-Labrador	100	100	25	100	100	100	100	75	25	25	100	100	100	50	100	33.33333333	66.66666667	100	100	100	0	33.33333333	100	100	33.33333333	100	100	0	100	0	33.33333333	33.33333333	100	33.33333333	10	NA	96	75	100	44	78	100	72	0	25
195	3	F	Labrador	gundog-Labrador	100	100	0	75	100	75	100	100	75	100	100	100	100	100	66.66666667	100	100	66.66666667	0	100	0	33.33333333	100	100	100	66.66666667	100	33.33333333	0	100	100	100	100	100	10	2	100	81	83	75	33	78	100	17	83
196	14	F	cross	cross	100	25	25	75	75	75	25	50	50	50	50	50	75	25	66.66666667	66.66666667	66.66666667	0	0	0	0	33.33333333	0	33.33333333	66.66666667	0	66.66666667	66.66666667	0	0	33.33333333	33.33333333	33.33333333	66.66666667	8	4	49	64	75	46	22	11	28	33	33
197	3	F	cross	cross	50	75	25	25	75	0	25	75	75	75	50	50	75	100	0	100	100	66.66666667	0	100	0	0	0	66.66666667	0	100	0	100	33.33333333	33.33333333	0	66.66666667	66.66666667	100	3	3	36	50	33	81	44	78	77	50	8
198	4	F	labrador	gundog-Labrador	100	75	0	100	100	100	100	100	100	75	100	100	100	50	100	100	100	33.33333333	0	66.66666667	0	66.66666667	100	66.66666667	100	66.66666667	100	100	0	100	100	66.66666667	66.66666667	33.33333333	10	3	100	100	100	46	33	56	70	50	92
199	4	M	cross	cross	100	75	50	100	100	75	100	100	100	75	75	100	100	75	100	66.66666667	66.66666667	100	100	66.66666667	0	33.33333333	66.66666667	66.66666667	0	100	66.66666667	0	66.66666667	66.66666667	33.33333333	66.66666667	100	0	9	4	87	100	92	48	78	100	70	0	33
200	11	M	cross	cross	100	75	25	75	50	75	75	100	25	100	75	75	75	75	66.66666667	100	66.66666667	33.33333333	0	100	33.33333333	100	66.66666667	100	100	66.66666667	66.66666667	100	0	100	33.33333333	100	100	33.33333333	7	3	80	47	75	50	33	67	95	67	83
201	11	F	Cairn terrier	terrier	100	0	50	100	100	100	100	100	25	100	100	100	100	50	100	100	33.33333333	100	0	0	0	0	33.33333333	33.33333333	66.66666667	100	33.33333333	0	0	100	66.66666667	66.66666667	66.66666667	66.66666667	3	NA	81	75	100	50	33	89	40	0	58
202	12	F	cross	cross	75	100	100	100	0	75	100	25	25	0	25	0	100	25	33.33333333	0	0	66.66666667	100	100	0	0	0	0	0	100	33.33333333	0	100	66.66666667	0	0	100	0	7	NA	37	19	92	31	67	89	40	0	17
203	10	M	Labrador	gundog-Labrador	100	75	50	100	100	100	100	100	0	75	50	100	100	50	66.66666667	66.66666667	33.33333333	66.66666667	100	66.66666667	0	33.33333333	0	66.66666667	33.33333333	100	100	100	66.66666667	0	33.33333333	66.66666667	100	33.33333333	10	4	79	56	100	42	78	89	70	50	25
204	4	NA	Large Munsterlander	gundog	50	75	0	100	50	100	25	0	0	100	0	0	100	75	0	100	100	33.33333333	100	100	0	66.66666667	0	66.66666667	66.66666667	66.66666667	0	100	0	33.33333333	33.33333333	66.66666667	66.66666667	100	2	2	11	17	100	69	67	56	82	50	50
205	10	NA	labrador	gundog-Labrador	100	75	75	75	75	100	100	100	100	75	75	100	100	25	66.66666667	100	66.66666667	66.66666667	33.33333333	66.66666667	0	33.33333333	66.66666667	0	33.33333333	100	100	33.33333333	66.66666667	100	100	66.66666667	100	0	10	4	92	81	92	42	67	89	57	17	67
[truncated: 2 more columns]
